# Supplementary material for: Paving the Way to Food Grade Analytical Chemistry: Use of a Natural Deep Eutectic Solvent to Determine Total Hydroxytyrosol and Tyrosol in Extra Virgin Olive Oils
Source: Foods. 2021 Mar 22;10(3):677. doi: 10.3390/foods10030677 (PMC8004842; doi:10.3390/foods10030677)
Supplement: Supplementary file 1 [file foods-10-00677-s001.zip]

Archive with 1 entries (1 files):
- foods-1152499-supplementary.xlsx
