# Supplementary material for: Paving the Way to Food Grade Analytical Chemistry: Use of a Natural Deep Eutectic Solvent to Determine Total Hydroxytyrosol and Tyrosol in Extra Virgin Olive Oils
Source: Foods. 2021 Mar 22;10(3):677. doi: 10.3390/foods10030677 (PMC8004842; doi:10.3390/foods10030677)
Supplement: Supplementary file 1 [file foods-10-00677-s001.zip › foods-1152499-supplementary.xlsx]

## Sheet: idrolisi
Table S1. Contents of OHTyr an Tyr in the EVOO samples set, determined by the reference method before and after acid hydrolysis
	Before hydrolysis												After hydrolysis
Sample	OHTyr (mg kg-1)				Tyr (mg kg-1)				Total phenols (mg kg-1)				OHTyr (mg kg-1)				Tyr (mg kg-1)				OHTyr + Tyr (mg kg-1)
	Mean ± S.D.				Mean ± S.D.				Mean ± S.D.				Mean ± S.D.				Mean ± S.D.				Mean ± S.D.
1	2.74385	±	0.167375		4.25529	±	0.344679		316.915	±	20.2825		53.3139	±	1.50878		169.458	±	5.03292		222.772	±	6.5417
2	2.07272	±	0.126436		4.00083	±	0.324068		238.05	±	15.2352		51.0627	±	1.44507		64.8929	±	1.92732		115.956	±	3.37239
3	3.34431	±	0.204003		3.829	±	0.310149		520.21	±	33.2935		171.362	±	4.84954		87.5	±	2.59875		258.862	±	7.44829
4	1.45612	±	0.0888233		3.85872	±	0.312556		395.385	±	25.3046		74.9669	±	2.12156		180.227	±	5.35273		255.194	±	7.4743
5	1.79062	±	0.109228		2.72174	±	0.220461		506.244	±	32.3996		178.689	±	5.05689		116.751	±	3.46749		295.439	±	8.52438
6	1.63781	±	0.0999062		2.67348	±	0.216552		272.406	±	17.434		62.4417	±	1.7671		97.0088	±	2.88116		159.451	±	4.64826
7	1.67348	±	0.102083		1.84575	±	0.149506		467.616	±	29.9274		126.664	±	3.58459		177.204	±	5.26296		303.868	±	8.84755
8	2.14179	±	0.130649		2.16559	±	0.175413		557.77	±	35.6973		206.563	±	5.84574		106.707	±	3.16918		313.27	±	9.01492
9	0.979519	±	0.0597507		1.19454	±	0.0967574		290.439	±	18.5881		83.9924	±	2.37699		69.1751	±	2.0545		153.167	±	4.43149
10	2.33852	±	0.14265		2.499	±	0.202419		506.702	±	32.4289		165.058	±	4.67115		160.516	±	4.76734		325.575	±	9.43848
11	1.53778	±	0.0938047		1.98729	±	0.16097		347.705	±	22.2531		89.4978	±	2.53279		85.5793	±	2.54171		175.077	±	5.07449
12	5.00142	±	0.305087		8.77653	±	0.710899		850.77	±	54.4493		262.435	±	7.42692		271.536	±	8.06463		533.972	±	15.4916
13	2.04345	±	0.124651		2.02023	±	0.163639		400.284	±	25.6182		123.615	±	3.49829		104.691	±	3.10934		228.306	±	6.60763
14	2.14353	±	0.130755		2.74931	±	0.222694		430.453	±	27.549		95.3511	±	2.69844		173.772	±	5.16103		269.123	±	7.85946
15	1.25823	±	0.0767519		2.75386	±	0.223063		335.045	±	21.4429		102.78	±	2.90868		82.3363	±	2.44539		185.116	±	5.35407
16	1.88453	±	0.114956		1.71963	±	0.13929		399.025	±	25.5376		134.503	±	3.80642		90.0189	±	2.67356		224.521	±	6.47998
17	4.67516	±	0.285185		4.50819	±	0.365164		829.531	±	53.09		250.893	±	7.10026		344.332	±	10.2267		595.225	±	17.3269
18	2.15259	±	0.131308		2.89326	±	0.234354		455.492	±	29.1515		130.839	±	3.70275		134.729	±	4.00146		265.568	±	7.7042
19	3.7197	±	0.226902		2.35181	±	0.190497		380.322	±	24.3406		92.6086	±	2.62082		108.722	±	3.22903		201.33	±	5.84986
20	5.15449	±	0.314424		5.87708	±	0.476043		596.042	±	38.1467		171.955	±	4.86633		173.111	±	5.14139		345.066	±	10.0077
21	5.95939	±	0.363523		4.15715	±	0.336729		630.109	±	40.327		185.565	±	5.25149		208.564	±	6.19436		394.129	±	11.4459
22	6.41143	±	0.391097		4.7368	±	0.383681		571.239	±	36.5593		179.425	±	5.07774		166.089	±	4.93286		345.515	±	10.0106
23	3.3452	±	0.204057		5.5516	±	0.44968		458.078	±	29.317		139.987	±	3.96164		157.903	±	4.68972		297.89	±	8.65136
24	4.48455	±	0.273557		3.97069	±	0.321626		467.608	±	29.9269		134.748	±	3.81337		109.666	±	3.25709		244.414	±	7.07046
25	4.10978	±	0.250696		3.8972	±	0.315674		654.281	±	41.874		200.301	±	5.66851		209.446	±	6.22054		409.746	±	11.889
26	2.63888	±	0.160972		4.81778	±	0.39024		423.892	±	27.1291		107.058	±	3.02973		144.364	±	4.28761		251.422	±	7.31734
